# Supplementary material for: Redox Hyperactive MOF for Li+, Na+ and Mg2+ Storage
Source: Molecules. 2022 Jan 18;27(3):586. doi: 10.3390/molecules27030586 (PMC8838856; doi:10.3390/molecules27030586)
Supplement: Supplementary file 1 [file molecules-27-00586-s001.zip]

Archive with 1 entries (1 files):
- molecules-1550099-supplementary.pdf
